# Supplementary material for: Hierarchical Capability in Distinguishing Severities of Sepsis via Serum Lactate: A Network Meta-Analysis
Source: Biomedicines. 2024 Feb 17;12(2):447. doi: 10.3390/biomedicines12020447 (PMC10886935; doi:10.3390/biomedicines12020447)
Supplement: Supplementary file 1 [file biomedicines-12-00447-s001.zip]

Archive with 1 entries (1 files):
- biomedicines-2843609-supplementary.pdf
